# Supplementary material for: Histone Acetyltransferase Rtt109 Regulates Development, Morphogenesis, and Citrinin Biosynthesis in Monascus purpureus
Source: J Fungi (Basel). 2023 Apr 29;9(5):530. doi: 10.3390/jof9050530 (PMC10219144; doi:10.3390/jof9050530)
Supplement: Supplementary file 1 [file jof-09-00530-s001.zip]

Archive with 1 entries (1 files):
- jof-2295681-supplementary.pdf
